# Supplementary material for: The Prognostic Role of ST2L and sST2 in Patients Who Underwent Carotid Plaque Endarterectomy: A Five-Year Follow-Up Study
Source: J Clin Med. 2022 May 31;11(11):3142. doi: 10.3390/jcm11113142 (PMC9181783; doi:10.3390/jcm11113142)
Supplement: Supplementary file 1 [file jcm-11-03142-s001.zip]

Archive with 1 entries (1 files):
- jcm-1724858-supplementary.pdf
